# Supplementary material for: X-rays-Induced Bystander Effect Consists in the Formation of DNA Breaks in a Calcium-Dependent Manner: Influence of the Experimental Procedure and the Individual Factor
Source: Biomolecules. 2023 Mar 16;13(3):542. doi: 10.3390/biom13030542 (PMC10046354; doi:10.3390/biom13030542)
Supplement: Supplementary file 1 [file biomolecules-13-00542-s001.zip]

Archive with 1 entries (1 files):
- biomolecules-2209133-supplementary.pdf
